# Supplementary material for: Calcium impacts carbon and nitrogen balance in the filamentous cyanobacterium Anabaena sp. PCC 7120
Source: J Exp Bot. 2016 Mar 24;67(13):3997–4008. doi: 10.1093/jxb/erw112 (PMC4915528; doi:10.1093/jxb/erw112)
Supplement: Supplementary Data [file supp_erw112_Supplementary_Table_S1.xlsx]

## Sheet: 72 h
shift	no.	# cells	# heterocysts		shift	no.	# cells	# heterocysts		shift	no.	# cells	# heterocysts		shift	no.	# cells	# heterocysts
	1	92	3	3.26087		1	103	1	0.970874		1	170	5	2.94118		1	441	7	1.5873	1.5873
	2	126	5	3.96825		2	197	4	2.03046		2	163	5	3.06748		2	253	5	1.97628	1.97628
	3	147	5	3.40136		3	134	3	2.23881		3	212	2	0.943396		3	137	1	0.729927	0.729927
	4	156	4	2.5641		4	132	2	1.51515		4	117	1	0.854701		4	300	8	2.66667	2.66667
LL	5	118	3	2.54237	LH	5	118	3	2.54237	HH	5	164	3	1.82927	HL	5	439	12	2.73349	2.73349
	6	222	5	2.25225		6	174	3	1.72414		6	115	4	3.47826		6	477	10	2.09644	2.09644
	7	132	4	3.0303		7	97	2	2.06186		7	181	2	1.10497		7				1.1236
	8	262	6	2.29008		8	407	10	2.457		8	287	5	1.74216		8	267	3	1.1236	0.862069
	9	108	2	1.85185		9	167	4	2.39521		9	174	4	2.29885		9	116	1	0.862069	1.42349
	10	240	9	3.75							10	380	6	1.57895		10	281	4	1.42349
	sum:	1603	46	2.89114		sum:	1529	32	1.99287		sum:	1963	37	1.98392		sum:	2711	51	1.68881
	ratio:	34.8478		0.6986		ratio:	47.7812		0.511226		ratio:	53.0541		0.930915		ratio:	53.1569		0.733099
	percentage:	2.86962				percentage:	2.09287				percentage:	1.88487				percentage:	1.88122
		LL	LH	HH	HL
		2.89114	1.99287	1.98392	1.68881		T test LH to HL
		0.6986	0.511226	0.930915	0.733099		0.322606
	shift v control		0.00564816		0.456876
	LL vs HH	0.0239922
	LH vs HL		0.322606
